# Supplementary material for: Insularity and Aridity as Drivers of Mandibular Disparity in Thylamys elegans (Waterhouse, 1839) from Populations of the Atacama Desert, Chile
Source: Animals (Basel). 2022 May 4;12(9):1179. doi: 10.3390/ani12091179 (PMC9100870; doi:10.3390/ani12091179)
Supplement: Supplementary file 1 [file animals-12-01179-s001.zip]

Archive with 1 entries (1 files):
- animals-1675098-supplementary.pdf
